# Supplementary material for: Association of Sleep Quality and General, Mental, and Oral Health with Lifestyle Traits (Dietary Intake, Smoking Status) in Arthritis: A Cross-Sectional Study from the Canadian Community Health Survey (CCHS)
Source: Nutrients. 2024 Jun 29;16(13):2091. doi: 10.3390/nu16132091 (PMC11243648; doi:10.3390/nu16132091)
Supplement: Supplementary file 1 [file nutrients-16-02091-s001.zip]

Archive with 1 entries (1 files):
- nutrients-3052978-supplementary.pdf
